# Supplementary material for: LepRb+ cell–specific deletion of Slug mitigates obesity and nonalcoholic fatty liver disease in mice
Source: J Clin Invest. 2023 Feb 15;133(4):e156722. doi: 10.1172/JCI156722 (PMC9927931; doi:10.1172/JCI156722)
Supplement: Supplemental data set 1 [file jci-133-156722-s117.xlsx]

## Sheet: Fig 1D
		NeuN+	Neun-					β-gal+	β-gal-
β-gal+ cells	1	99.7	0.3			NeuN+ cells	1	59.6	40.4
	2	98.3	1.7				2	50.3	49.7
	3	99.5	0.5				3	50.9	49.1
	AVE	99.1667	0.833333				AVE	53.6	46.4
	SEM	0.437163	0.437163				SEM	3.005	3.005

## Sheet: Fig 1E
WT (NC,n=8)		Slug/36B4	Ave	SEM
	2758	1.52217	1	0.128442
	2759	1.14562
	2760	1.31597
	2771	1.24498
	4130	0.905085
	4134	0.685926
	4150	0.475042
	4157	0.70521
WT(HFD,n=8)	3670	3.5705	2.74127	0.147227
	3672	2.72475
	3729	2.92032
	3730	2.52472
	3957	2.38853
	3973	2.98168
	4033	2.55997
	4034	2.25969

## Sheet: Fig 1F
WT (NC,n=8)		Slug/36B4	Ave	SEM
	2758	1.6	1	0.128442
	2759	1.1
	2760	1.3
	2771	1.3
	4130	0.9
	4134	0.7
	4150	0.48
	4157	0.7
ob/ob(n=8)	3972	2.6	2.52587	0.17113
	4053	2.4
	4057	1.5
	4058	2.8
	4131	2.9
	4136	3.1
	4137	2.4
	4139	2.5

## Sheet: Fig 1H
VMH	Sample #	B-gal	AVE	SEM		DMH	Sample #	B-gal	AVE	SEM		ARC	Sample #	B-gal	AVE	SEM
NC	1	179	184	9.84886		NC	1	93	92.6667	4.33333		NC	1	32	32.3333	7.2188
	2	170					2	85					2	20
	3	203					3	100					3	45
HFD	1	341	308.667	18.4782		HFD	1	183	184.333	9.26163		HFD	1	38	36.3333	2.72845
	2	308					2	169					2	31
	3	277					3	201					3	40

## Sheet: Fig 2A_Control
		ID					HFD	HFD	HFD	HFD	HFD	HFD	HFD	HFD	HFD	HFD	HFD	HFD
				4	5	6	7	8	9	10	11	12	13	14	15	16	17	18
		1	f/f (n=24)	15.5	17.8	20.1	22.1	23	24.3	26.1	27	30	31.8	33.1	34.6	37.8	38.3	40.4
		2	f/f	16.5	18.4	20.5	23.3	24.3	24.3	26.5	27	30.2	32.8	35.2	35.6	36	39.1	41.6
		3	f/f	15.2	17.5	19.4	21.9	23.2	24.6	27	27.6	31	33.3	35.5	36.6	38	37.4	42.3
		4	f/f	16.2	19.6	20.1	22.2	23.2	23.9	26	27.6	30.3	32.4	35.2	37	39	40.2	41.8
		5	f/f	15.4	18.8	19.6	21.8	23.4	24.8	27.4	28.3	31.1	33.7	36.5	38.2	41.4	42.3	43.9
		6	f/f	18.4	21.4	24.1	25.3	27.2	30.3	33.6	35	36.6	37.7	38.9	40.3	41.5	42.4	43.9
		7	f/f	16.5	18.1	21.2	23.8	28	29	29.4	28.9	29.7	30.5	32.7	39.8	42.9	44.8	46.8
		8	f/f	16.4	18.5	22.5	24.4	25.6	27.7	27.3	29	32	32.8	37.3	39.9	42.1	44.6	45.5
		9	f/f	17.2	19.2	22.1	24.2	25.1	27.3	26.5	27.9	29.1	29.9	31.4	39	43.1	47.4	43.7
		10	f/f	15.1	18.5	21.4	24.8	24.9	26.3	28.5	31.6	34	34.8	36.2	34.8	36.5	38.9	37.9
		11	f/f	17.4	20.4	23.4	25.7	25.9	26	26	30.6	33.6	34.3	36.5	34	36.4	38.5	39.3
		12	f/f	14.6	20	22.3	23.7	24.6	25	26.8	28.6	30	34.6	34.4	37.2	39.2	48.6	42.9
		13	f/f	15.3	19.5	21.2	22.7	24.6	25.6	28.6	28.9	29.9	37.3	41	43.2	45.9	48	48.8
		14	f/f	15.6	20.2	22.2	23.7	26.1	27.4	30	31.9	32.7	35.2	37	39.2	41	45	45.8
		15	f/f	16.3	19.4	22.1	22	24.1	24.1	26.8	31.2	32.7	32.8	35.4	37.2	39.8	43	45.8
		16	f/f	14	19.8	22	22	24.3	25	26	28.9	29	31.6	37.5	40.1	43	42	51.1
		17	f/f	20.2	21.8	22.7	24.8	26.6	29	31	34.1	36.5	39.2	41.9	43.6	45.5	47.6	49.4
		18	f/f	19.2	21.3	22.4	25.4	27.8	30.8	32.6	36	40	43.2	46.9	48.6	50.6	52.5	52.5
		19	f/f	19.6	22.9	25.1	28.8	32.2	35.3	38.6	42.5	46	49.3	52.8	51.7	54.3	48.9	55
		20	f/f	19.4	20.7	22.3	24.1	26.8	30	32.2	35	38.6	40.8	43	43.9	46	45.8	47.2
		21	f/f	18.4	20.1	20.9	21	22.6	24	24.2	25.9	28.8	30	31.6	33	36	35.6	38.1
		22	f/f	17.9	19.9	20.4	20.8	23.8	23.5	23.3	25.4	26.5	27.5	28.4	32.9	30.5	30.3	31.7
		23	f/f	18.8	21.8	21.6	22.7	24.5	26.1	27.2	29.5	32.9	33.8	35.8	37.9	41.7	41.9	42.8
		24	f/f	18	20.8	22.7	22.9	22.4	26.2	27.7	29.7	32.4	34.9	36.1	38.4	40.6	41.3	43.2
			AVE	16.9625	19.85	21.7625	23.5042	25.175	26.6875	28.3042	30.3375	32.65	34.7583	37.0958	39.0292	41.2	42.6833	44.225
			SEM	0.356097	0.28233	0.28174	0.365668	0.447102	0.581985	0.68362	0.791733	0.879394	0.962653	1.05725	0.93817	1.02613	1.01861	1.03971
							HFD	HFD	HFD	HFD	HFD	HFD	HFD	HFD	HFD	HFD	HFD	HFD
				4	5	6	7	8	9	10	11	12	13	14	15	16	17	18
		1	LepR-Cre	17.6	20.3	21.4	22.7	23.9	25.1	26.7	28.8	30.7	32.6	34.5	37.1	38.8	41.3	43.4
		2	LepR-Cre	16.8	20.7	23.2	24.2	25.7	26.4	28.6	29.9	31.5	33	35.1	37.3	39	41.3	43.9
		3	LepR-Cre	19	22.4	25.3	26.9	31	32.8	35.6	36.8	37.9	42.1	43.8	44.7	47	47.5	47.7
		4	LepR-Cre	18.7	21	21.5	23.8	26.4	29.1	29.7	31.4	33.2	35.4	38.4	37.6	39.8	41.8	43.9
		5	LepR-Cre	19.6	21.7	23.5	25.8	26.8	27.8	28.9	30.1	30.6	30.8	31.1	30.4	31	32.4	31.9
		6	LepR-Cre	15.2	15.9	16.8	17.2	19.6	21.5	23.4	24.8	27	28.9	30.5	31.8	33.9	36.1	38.4
		7	LepR-Cre	19.1	22	26.1	23	30.8	32.6	33.5	36.3	38.9	42	43	44.8	46	47.4	48
		8	LepR-Cre	18.7	21.8	26.5	28.7	31.5	33.9	34.7	38.9	40	42.5	43.8	44.9	46.9	49.5	51.4
			AVE	18.0875	20.725	23.0375	24.0375	26.9625	28.65	30.1375	32.125	33.725	35.9125	37.525	38.575	40.3	42.1625	43.575
			SEM	0.519766	0.732839	1.12344	1.21552	1.44629	1.52421	1.48359	1.68753	1.65268	1.95379	1.96012	2.04309	2.12376	2.08497	2.15951

## Sheet: Fig 2A Male
ID	Gender	Genotype					HFD	HFD	HFD	HFD	HFD	HFD	HFD	HFD	HFD	HFD	HFD	HFD
				4	5	6	7	8	9	10	11	12	13	14	15	16	17	18
1	M	f/f (n=24)		15.5	17.8	20.1	22.1	23	24.3	26.1	27	30	31.8	33.1	34.6	37.8	38.3	40.4
2	M	f/f		16.5	18.4	20.5	23.3	24.3	24.3	26.5	27	30.2	32.8	35.2	35.6	36	39.1	41.6
3	M	f/f		15.2	17.5	19.4	21.9	23.2	24.6	27	27.6	31	33.3	35.5	36.6	38	37.4	42.3
4	M	f/f		16.2	19.6	20.1	22.2	23.2	23.9	26	27.6	30.3	32.4	35.2	37	39	40.2	41.8
5	M	f/f		15.4	18.8	19.6	21.8	23.4	24.8	27.4	28.3	31.1	33.7	36.5	38.2	41.4	42.3	43.9
6	M	f/f		18.4	21.4	24.1	25.3	27.2	30.3	33.6	35	36.6	37.7	38.9	40.3	41.5	42.4	43.9
7	M	f/f		16.5	18.1	21.2	23.8	28	29	29.4	28.9	29.7	30.5	32.7	39.8	42.9	44.8	46.8
8	M	f/f		16.4	18.5	22.5	24.4	25.6	27.7	27.3	29	32	32.8	37.3	39.9	42.1	44.6	45.5
9	M	f/f		17.2	19.2	22.1	24.2	25.1	27.3	26.5	27.9	29.1	29.9	31.4	39	43.1	47.4	43.7
10	M	f/f		15.1	18.5	21.4	24.8	24.9	26.3	28.5	31.6	34	34.8	36.2	34.8	36.5	38.9	37.9
11	M	f/f		17.4	20.4	23.4	25.7	25.9	26	26	30.6	33.6	34.3	36.5	34	36.4	38.5	39.3
12	M	f/f		14.6	20	22.3	23.7	24.6	25	26.8	28.6	30	34.6	34.4	37.2	39.2	48.6	42.9
13	M	f/f		15.3	19.5	21.2	22.7	24.6	25.6	28.6	28.9	29.9	37.3	41	43.2	45.9	48	48.8
14	M	f/f		15.6	20.2	22.2	23.7	26.1	27.4	30	31.9	32.7	35.2	37	39.2	41	45	45.8
15	M	f/f		16.3	19.4	22.1	22	24.1	24.1	26.8	31.2	32.7	32.8	35.4	37.2	39.8	43	45.8
16	M	f/f		14	19.8	22	22	24.3	25	26	28.9	29	31.6	37.5	40.1	43	42	51.1
17	M	f/f		20.2	21.8	22.7	24.8	26.6	29	31	34.1	36.5	39.2	41.9	43.6	45.5	47.6	49.4
18	M	f/f		19.2	21.3	22.4	25.4	27.8	30.8	32.6	36	40	43.2	46.9	48.6	50.6	52.5	52.5
19	M	f/f		19.6	22.9	25.1	28.8	32.2	35.3	38.6	42.5	46	49.3	52.8	51.7	54.3	48.9	55
20	M	f/f		19.4	20.7	22.3	24.1	26.8	30	32.2	35	38.6	40.8	43	43.9	46	45.8	47.2
21	M	f/f		18.4	20.1	20.9	21	22.6	24	24.2	25.9	28.8	30	31.6	33	36	35.6	38.1
22	M	f/f		17.9	19.9	20.4	20.8	23.8	23.5	23.3	25.4	26.5	27.5	28.4	32.9	30.5	30.3	31.7
23	M	f/f		18.8	21.8	21.6	22.7	24.5	26.1	27.2	29.5	32.9	33.8	35.8	37.9	41.7	41.9	42.8
24	M	f/f		18	20.8	22.7	22.9	22.4	26.2	27.7	29.7	32.4	34.9	36.1	38.4	40.6	41.3	43.2
			AVE	16.9625	19.85	21.7625	23.5042	25.175	26.6875	28.3042	30.3375	32.65	34.7583	37.0958	39.0292	41.2	42.6833	44.225
			SEM	0.356097	0.28233	0.28174	0.365668	0.447102	0.581985	0.68362	0.791733	0.879394	0.962653	1.05725	0.93817	1.02613	1.01861	1.03971
							HFD	HFD	HFD	HFD	HFD	HFD	HFD	HFD	HFD	HFD	HFD	HFD
				4	5	6	7	8	9	10	11	12	13	14	15	16	17	18
1	M	ΔLepR (n=15)		16.7	19.6	20	21.6	23.2	26.1	27.6	28.4	30.6	30.8	32	32.4	32.9	31.8	33.8
2	M	ΔLepR		12.7	18.8	20.2	21.8	23.9	26.4	27.8	29.3	30.5	31	34	35	36.6	34.8	37.3
3	M	ΔLepR		13.2	19.1	20.5	21.6	22.7	24.5	25.7	27.3	29.4	28.8	31.2	31.8	33	31.7	33.7
4	M	ΔLepR		6.5	11	16.1	19.6	20	21.4	22.5	24	25.7	26.4	26.8	27.2	28.1	30.2	30.2
5	M	ΔLepR		12.1	16.5	19.1	21.1	21.5	24	27	30	33.2	33.4	34.6	35.9	37.6	40.4	40.4
6	M	ΔLepR		6	10.2	15.1	18	18.2	19.4	20.4	21.7	23.4	24.6	24.8	25.6	26	28.2	28.2
7	M	ΔLepR		15.9	18.8	21.8	22.8	24.7	24.4	26	32.4	34.5	35.8	36.7	38.8	38	39.4	37.8
8	M	ΔLepR		16.9	19.5	23.1	24.6	26	27.4	28.1	29.8	31	32.9	34.6	37.6	38.1	39.6	35.1
9	M	ΔLepR		15.4	17.8	20.4	21.5	25.4	27.8	30.5	29.4	29.6	30.7	27.9	28.8	29.1	29.2	28.9
10	M	ΔLepR		19.4	18.4	20.2	20.9	23	23.6	24.4	26.1	26.8	27.2	28.2	29.5	33.5	35.3	38.4
11	M	ΔLepR		18.2	18.7	20.8	22	23.2	26.3	27.5	28.8	31.6	33.6	32.3	34.6	34.7	35.5	34.8
12	M	ΔLepR		20.8	19.3	21.3	24.8	25.5	26.4	28.2	31	33.1	35.1	36.6
13	M	ΔLepR		18.8	21.2	21.8	21.9	23.1	24.4	29.5	29.7	30.8	32.5	34.3
14	M	ΔLepR		19.3	20.4	20.5	21.1	23.2	22.4	24.7	26.7	28.9	30.6	32.6
15	M	ΔLepR		17.8	22.5	24	21	21.6	22.9	25.6	26.6	27.3	28.8	29.6
			AVE	15.3133	18.12	20.3267	21.62	23.0133	24.4933	26.3667	28.08	29.76	30.8133	31.7467	32.4727	33.4182	34.1909	34.4182
			SEM	1.15511	0.866861	0.591967	0.432512	0.539741	0.601543	0.679262	0.711417	0.772615	0.828761	0.931147	1.30315	1.25978	1.30352	1.20528
			Tukey's (two-way ANOVA)	0.9322	0.9039	0.9785	0.8321	0.6549	0.6317	0.8021	0.5861	0.2026	0.0137	0.0001	<0.0001	<0.0001	<0.0001	<0.0001

## Sheet: Fig 2A Female
ID	Gender	Genotype					HFD	HFD	HFD	HFD	HFD	HFD	HFD	HFD	HFD	HFD	HFD	HFD
		Cre	slug Flox	4	5	6	7	8	9	10	11	12	13	14	15	16	17	18
1	F	f/f (n=15)		17.4	18.7	20.2	23.9	26.5	27.9	30.5	32	34.1	35.8	37.5	39.6	41	41.6	42.8
2	F	f/f		17.9	19.1	21.6	25.4	27.5	28.9	29.9	31	32.1	34.2	36	37.6	39.8	42.6	44.5
3	F	f/f		16	16.4	17.3	19.6	21.5	22.7	23.8	25.6	25.8	26.5	27.9	29.6	32.5	34.4	35.8
4	F	f/f		15.5	16	16.8	18.7	20.6	22.5	24.9	27.2	28.7	29.2	31.6	33.7	35.8	36.7	37.9
5	F	f/f		15.4	16.2	17.3	17.8	19.6	20.1	20.7	21.8	23	24.6	25.7	26.2	27.8	28.4	29.4
6	F	f/f		14.8	17	17.6	18.5	19.6	20.4	21	22.2	23.1	24.5	26.3	27	27.2	27.4	30.4
7	F	f/f		13.4	17.1	17.6	18	18.7	19.6	20	20.4	21.1	21.5	22.1	22.9	23.2	24.4	27
8	F	f/f		14.2	16	16.5	17.1	18.6	20.4	23.9	21.8	23.6	23.7	25	24.8	26.1	28.6	30.3
9	F	f/f		16	18.6	18.9	19.5	20.8	22.7	22.6	24.8	27.3	28.2	27.3	30	30.2	30.3	31.9
10	F	f/f		14.8	16.6	16.9	17.3	18.9	22.2	23	23.9	25.8	26.5	27.6	30	30.8	31.4	33.5
11	F	f/f		16.2	17.6	18.1	19.6	21.4	24.7	26.4	28.8	31	32	33.9	36.4	38.9	41.3	43.5
12	F	f/f		14.7	16.5	16.9	18.2	19.6	20.7	26.8	22.2	22.3	23.5	26.7	27.9	29.1	30.3	32.5
13	F	f/f		14.9	16.1	16.4	18.3	19.6	20.3	21.1	22.6	25.4	25.9	24.8	27.8	29.3	31	32.7
14	F	f/f		14.8	17.1	17.9	18.9	21.1	24.1	21.8	28	28.6	30.2	31.9	34.5	36.2	38.6	41
15	F	f/f		13.6	17.1	17.8	18.6	20.5	20.7	21.9	22.9	23.9	23.7	23.3	23.6	25.1	25.6	26.2
f/f (15)		ave		15.3067	17.0733	17.8533	19.2933	20.9667	22.5267	23.8867	25.0133	26.3867	27.3333	28.5067	30.1067	31.5333	32.84	34.6267
		sem		0.323591	0.261764	0.367212	0.598527	0.67842	0.730262	0.83904	0.931914	0.992921	1.08482	1.19533	1.33793	1.44656	1.54823	1.55188
							HFD	HFD	HFD	HFD	HFD	HFD	HFD	HFD	HFD	HFD	HFD	HFD
		n=13		4	5	6	7	8	9	10	11	12	13	14	15	16	17	18
1	F	ΔLepR		10.3	12.3	14	15.9	16.9	18.8	20.6	20.6	20.2	22	22.6	23.2	23.7	24.2	24.5
2	F	Slug-ΔLepR		14.4	16.5	17.2	18.4	18.4	19	21.3	24.4	25.7	26.5	27.8	28.1	29	29.5	30.9
3	F	Slug-ΔLepR		11.6	15.6	16.1	17.8	17.5	17.2	19	20	22.4	22.4	23.2	23.5	25.9	27.1	28.9
4	F	Slug-ΔLepR		14.6	14	14.3	15.3	15.3	15.4	17	16.8	17.4	17.6	18.2	18.6	19.1	19.8	20.3
5	F	Slug-ΔLepR		13.9	15.9	17.5	16	17.7	19	19.5	20.7	20.9	21.5	22.4	23.6	24.6	25	25.4
6	F	Slug-ΔLepR		14.9	15.5	17.5	17	18.3	19.5	20.7	20.7	21.3	22.5	23.6	24	24.6	24.1	24.5
7	F	Slug-ΔLepR		13.3	15.8	17.5	17.6	18.4	20.2	21.1	22.3	22.9	23.1	24.7	25.9	26.1	27.7	28.8
8	F	Slug-ΔLepR		13.6	15.2	16.6	16	17.4	18	17.7	18.1	18.4	18.6	19	19.2	19.7	19.9	20
9	F	Slug-ΔLepR		14.8	15.7	16.5	16.6	17	18.2	19	19.8	20.1	21.3	22.5	23.6	25.7	26.8	27.6
10	F	Slug-ΔLepR		14.1	15.2	16.3	16.4	16.8	17.1	17.6	18.2	18.7	19	19.5	20.1	21.2	21.9	23.1
11	F	Slug-ΔLepR		13.9	16.5	17.8	18.4	19.6	20.2	21.8	22.7	23.8	25.9	27	28.6	29	29.4	30.2
12	F	Slug-ΔLepR		16	15.6	15.8	15.1	15.6	16.2	17.4	18.3	19	19.3	20.2	21	21.8	22.4	22.5
13	F	Slug-ΔLepR		12	13.7	14.2	13.8	14	15.1	15.7	16	16.2	16.6	16.9	17.2	17.7	18.2	18
		AVE		12.9571	14.4643	15.5214	15.8071	16.4929	17.35	18.4571	19.2571	19.9286	20.6643	21.5429	22.2571	23.15	23.7857	24.4786
		sem		0.794467	0.789534	0.808959	0.76125	0.757995	0.775855	0.816096	0.885085	0.919952	0.967074	1.02366	1.05849	1.07539	1.08693	1.17217
		Tukey's (two-way ANOVA)		0.9639	0.9054	0.9738	0.3668	0.0475	0.0073	0.0036	0.0013	0.0001	<0.0001	<0.0001	<0.0001	<0.0001	<0.0001	<0.0001

## Sheet: Fig 2B Male 
		Fat %	AVE	SEM	TTEST
f/f	1	38.6214	44.5158	1.47722	0.00208891
	2	49.7526
	3	43.6646
	4	43.3061
	5	49.6203
	6	42.5207
	7	39.6731
	8	49.1079
	9	39.0858
	10	49.8054
		Fat %	AVE	SEM
ΔLepR	1	14.5891	21.8735	4.23636
	2	21.1157
	3	18.481
	4	15.3436
	5	42.4587
	6	19.2531

## Sheet: Fig 2B Female
		Fat %	AVE	SEM	TTEST
f/f (7)	1	40.5938	47.9782	2.07649	1.28329e-07
	2	44.5972
	3	47.3517
	4	42.9744
	5	53.3333
	6	53.2965
	7	53.7004
		Fat %	AVE	SEM
ΔLepR (9)	1	15.5548	18.9511	2.07205
	2	13.4245
	3	27.8333
	4	10.5116
	5	22.9644
	6	23.4669
	7	13.728
	8	17.0792
	9	25.9969

## Sheet: Fig 2D Male
	f/f
ID	1	2	3	4	5	6	7	8	9	10	11	12		ave	sem
Brain	0.422	0.441	0.458	0.411	0.441	0.448	0.43	0.446	0.436	0.461	0.452	0.451		0.441417	0.00425416
Liver	1.542	1.284	1.488	1.452	1.511	1.658	3.345	3.503	3.026	1.78	1.681	1.73		2	0.230032
eWAT	2.39	1.57	1.342	2.222	1.441	1.576	1.62	1.04	1.216	2.051	2.18	1.58		1.68567	0.123641
iWAT	1.576	1.48	1.743	1.603	2.113	1.66	2.8	2.398	1.65	2.91	2.285	2.14		2.02983	0.141458
BAT	0.171	0.106	0.18	0.154	0.161	0.202	0.529	0.257	0.306	0.381	0.362	0.325		0.261167	0.0354813
	ΔLepR
ID	1	2	3	4	5	6	7	8	9					ave	sem	TTEST
Brain	0.453	0.431	0.435	0.448	0.415	0.495	0.482	0.481	0.48					0.457778	0.00927179	0.09693
Liver	0.826	1.146	1.301	0.861	1.105	1.192	1.4	1.04	0.79					1.07344	0.0713517	0.00315717
eWAT	1.21	1.79	1.152	1.043	1.41	1.432	1.18	1.99	1.29					1.38856	0.104463	0.0955393
iWAT	0.84	1.149	1.639	0.566	0.825	0.605	1.141	0.74	0.74					0.916111	0.113215	1.28656e-05
BAT	0.064	0.134	0.282	0.083	0.141	0.095	0.122	0.122	0.08					0.124778	0.0215425	0.0070774

[truncated: 75 more sheets: Fig 2D Female, Fig 3A (Male), Fig 3B (GTT), Fig 3B (ITT), Fig 3C (Female), Fig 3D (GTT), Fig 3D (ITT), Fig 3E_, Fig 3F Male, Fig 3F Female, Fig 3G_, Fig 4A (Male), Fig 4A (Female), Fig 4B (Male), Fig 4B (Female), Fig 4C (VO2), Fig 4C (VCO2), Fig 4D, Fig 4E_, Fig 5A_ …]
